# Supplementary material for: Magnoflorine from Berberis vulgaris Roots—Impact on Hippocampal Neurons in Mice after Short-Term Exposure
Source: Int J Mol Sci. 2023 Apr 12;24(8):7166. doi: 10.3390/ijms24087166 (PMC10138352; doi:10.3390/ijms24087166)
Supplement: Supplementary file 1 [file ijms-24-07166-s001.zip]

Archive with 1 entries (1 files):
- ijms-2333699-supplementary.pdf
